# Supplementary material for: Zn-Catalyzed Regioselective and Chemoselective Reduction of Aldehydes, Ketones and Imines
Source: Int J Mol Sci. 2022 Oct 21;23(20):12679. doi: 10.3390/ijms232012679 (PMC9604354; doi:10.3390/ijms232012679)
Supplement: Supplementary file 1 [file ijms-23-12679-s001.zip]

Archive with 1 entries (1 files):
- ijms-1951930-supplementary.pdf
